# Supplementary material for: Treatment of Heartburn: A Survey of Ontario and Québec Community Pharmacists
Source: Pharmacy (Basel). 2024 May 22;12(3):81. doi: 10.3390/pharmacy12030081 (PMC11130813; doi:10.3390/pharmacy12030081)
Supplement: Supplementary file 1 [file pharmacy-12-00081-s001.zip]

Archive with 1 entries (1 files):
- pharmacy-2958034-supplementary.pdf
